# Supplementary material for: Linoleic acid and stearic acid are biosynthetic precursors of (7Z,10Z)-7,10-hexadecadienal, the major component of the sex pheromone of Chilecomadia valdiviana (Lepidoptera: Cossidae)
Source: PLoS One. 2019 Apr 23;14(4):e0215769. doi: 10.1371/journal.pone.0215769 (PMC6478319; doi:10.1371/journal.pone.0215769)
Supplement: S1 Dataset — (XLSX) [file pone.0215769.s004.xlsx]

## Sheet: Sheet1
ng	area										D11-Linoleic acid
100	85034														ng/gland			ratio
10	12596										sample ID	Area 236	Area 247		unlab	lab		lab/unlab
1	896										tebo102	6227	337		7.28816	0.394429		0.0541192
0.1	80										tebo069	11537	541		13.503	0.633193		0.0468926
											tebo094	7081	1515		8.28769	1.77317		0.213953
											tebo172	4638	995		5.42837	1.16456		0.214532
											tebo144	579	101		0.677669	0.118212		0.174439
														mean	7.03699	0.816713		0.140787
														SD	4.64935	0.658734		0.0840409
											D3-Stearic acid
															ng/gland			ratio
											sample ID	Area 236	Area 239		unlab	lab		lab/unlab
											tebo135	65843	1328		77.0634	1.55431		0.0201692
											tebo081	12956	171		15.1639	0.20014		0.0131985
											tebo088	26224	211		30.6929	0.246957		0.00804606
														mean	40.9734	0.667135		0.0138046
														SD	32.2049	0.76867		0.00608425
											Control
											sampleID	Area 236			ng/gland
											tebo075	1059			1.23947
											tebo071	16090			18.8319
											tebo129	5008			5.86142
											tebo087	886			1.03699
											tebo077	1069			1.25117
														mean	2.71653
														SD	2.72567
											13C-oleic acid
											sample ID	Area 236			ng/gland
											tebo130	1095			1.2816
											tebo015	45998			53.8366
											tebo1	6702			7.8441
											tebo3	6278			7.34785
											tebo4	1150			1.34597
											tebo5	2042			2.38998
											tebo6	35233			41.2371
															16.469
															21.6986
											D3-Palmitic acid
											sample ID	Area 236			ng/gland
											tebo119	4096			4.79401
											tebo017	18276			21.3904
											tebo003	80705			94.4581
											tebo010	13976			16.3577
											tebo037	15919			18.6318
											mean				31.1264
											SD				35.9629
